# Supplementary material for: Highly branched complex-type N-glycans on integrin β1 in extracellular vesicles enhance the binding of sEVs to laminin on recipient cells
Source: J Biol Chem. 2026 May 14;302(6):113146. doi: 10.1016/j.jbc.2026.113146 (PMC13276562; doi:10.1016/j.jbc.2026.113146)
Supplement: Supplemental Table S1 [file mmc1.xlsx]

## Sheet: All (Figure1)
Table S1. Signal intensities of integrin-derived N-glycans from Neuro2A, A549, and B16 cells and sEVs																Intensity sum of all glycans including oligomannose = 100%											Intensity sum of glycans without oligomannose = 100%
Theoretical mass		Structures		Neuro2A			A549			B16				linkage of NeuAc			Neuro2A			A549			B16					Neuro2A			A549			B16
			Data	19070509	19070510	19070511	19110603	19110604	19110605	20122404	20122403	20122405					19070509	19070510	19070511	19110603	19110604	19110605	20122404	20122403	20122405			19070509	19070510	19070511	19110603	19110604	19110605	20122404	20122403	20122405
			No.	Ce1	Ce2	Ex1	Ce1	Ce2	Ex1	Ce1	Ce2	Ex1					Ce1	Ce2	Ex1	Ce1	Ce2	Ex1	Ce1	Ce2	Ex1			Ce1	Ce2	Ex1	Ce1	Ce2	Ex1	Ce1	Ce2	Ex1
[M-H]-	[M-2H]2-			%			%			%							%			%			%					%			%			%					Summary
1235.44	617.216	(Hex)2 + (Man)3(GlcNAc)2	1	0	0.88388	0.217598	0	0	0	0	0	0				Oligo mannose	29.3872	100	11.3521	19.1729	70.8108	25.5733	9.6214	62.7847	0.626024		Oligo mannose
1397.49	698.243	(Hex)3 + (Man)3(GlcNAc)2	2	6.80499	7.89968	2.93757	2.59844	3.13848	3.83544	0.72732	2.11292	0.626024				Asialo	13.6418	0	15.1165	12.0485	7.7691	7.91696	0.889668	0.583749	0		Asialo	19.3192	0	17.0523	14.9066	26.6163	10.6373	0.984379	1.56857	0				Neuro2A_Cell_Mature	Neuro2A_Cell_Immature	Neuro2A_sEV	A549_Cell_Mature	A549_Cell_Immature	A546_sEV	B16_Cell_Mature	B16_Cell_Immature	B16_sEV	R
1559.55	779.269	(Hex)4 + (Man)3(GlcNAc)2	3a	0	9.50171	0.287229	3.52875	7.98226	4.50054	1.19748	3.52153	0	EIC-1			Monosialo	42.7517	0	39.4765	37.6561	14.4134	30.5505	10.528	4.69601	9.09782		Monosialo	60.5439	0	44.5318	46.5884	49.3793	41.0477	11.6487	12.6185	9.15514			Oligo mannose type N-glycans	29.3872	100	11.3521	19.1729	70.8108	25.5733	9.6214	62.7847	0.626024	128
			3b	0	5.68998	0.198014	1.02655	2.87996	1.1861	0.423404	1.96064	0				Disialo	14.2192	0	27.0261	19.8492	7.0067	25.2378	23.6067	10.7949	20.887		Disialo	20.1369	0	30.4869	24.5576	24.0044	33.9096	26.1198	29.0067	21.0185			Complex or Hibrid type N-glycans	70.6128	0	88.6479	80.8271	29.1892	74.4267	90.3786	37.2153	99.374	255
1721.6	860.296	(Hex)5 + (Man)3(GlcNAc)2	4	6.82015	33.1455	2.15422	7.59216	36.2376	10.9742	3.6366	15.7993	0	EIC-2			Trisialo	0	0	5.21625	8.05999	0	7.6354	32.3657	14.2942	30.6576		Trisialo	0	0	5.88423	9.97189	0	10.2589	35.8113	38.4096	30.8508
1883.65	941.322	(Hex)6 + (Man)3(GlcNAc)2	5	15.7621	39.5536	5.26586	3.42182	19.8196	4.0128	3.6366	34.7077	0	EIC-3			Tetrasialo	0	0	1.81259	3.2133	0	3.08608	22.9885	6.84636	38.7316		Tetrasialo	0	0	2.0447	3.97553	0	4.14647	25.4358	18.3966	38.9756
2045.71	1022.35	(Hex)7 + (Man)3(GlcNAc)2	6	0	3.3256	0.291581	1.00516	0.752872	1.06417	0	4.68268	0				SUM	100	100	100	100	100	100	100	100	100		SUM	100	0	100	100	100	100	100	100	100
1641.6	820.297	(Hex)2 (HexNAc)2 + (Man)3(GlcNAc)2	7a	1.33372	0	0.694136	0	0	0	0	0	0
			7b	1.45042	0	2.21949	0.946347	0.816367	0.911193	0	0	0
1682.63	840.809	(Hex)1 (HexNAc)3 + (Man)3(GlcNAc)2	8a	1.00483	0	1.1054	0	0	0	0	0	0					Ce1	Ce2	Ex1	Ce1	Ce2	Ex1	Ce1	Ce2	Ex1			Ce1	Ce2	Ex1	Ce1	Ce2	Ex1	Ce1	Ce2	Ex1
			8b	1.90964	0	3.65564	0	0	0	0	0	0					%			%			%					%			%			%						Neuro2A_Cell_Mature	Neuro2A_Cell_Immature	Neuro2A_sEV	A549_Cell_Mature	A549_Cell_Immature	A546_sEV	B16_Cell_Mature	B16_Cell_Immature	B16_sEV	R
1729.62	864.304	(Hex)2 (HexNAc)1 (NeuAc)1 + (Man)3(GlcNAc)2	9a	2.34916	0	2.69821	0.419708	0.739266	0.31925	0	0	0				Oligo mannose	29.3872	100	11.3521	19.1729	70.8108	25.5733	9.6214	62.7847	0.626024		Oligo mannose												(Hex)2 (HexNAc)1	6.15999	0	4.0305	4.58409	5.85777	4.55457	1.22149	1.27361	1.00824	255
			9b	2.00058	0	0.874742	0.850108	0.503426	0.603028	1.10397	0.473979	1.00193				non-fucoyl	31.4045	0	81.1278	14.5053	8.44441	11.4021	35.0672	17.9452	42.5565		non-fucoyl	44.4743	0	91.5168	17.9461	28.9299	15.3199	38.8004	48.22	42.8246			(Hex)3 (HexNAc)1	5.77794	0	5.00007	5.03721	8.01753	3.10985	1.20712	0	0.824257	255
1803.65	901.322	(Hex)3 (HexNAc)2 + (Man)3(GlcNAc)2	10a	0	0	0.461307	0	0	0	0	0	0				mono-fucosyl	39.2083	0	7.52017	65.6294	20.3865	62.6322	55.3114	19.2701	56.8175		mono-fucosyl	55.5257	0	8.48319	81.1973	69.8426	84.1528	61.1996	51.78	57.1754			(Hex)2 (HexNAc)2	50.2221	0	28.7633	62.7518	78.853	60.5439	17.3941	31.8267	13.2543	0
			10b	0	0	0.861686	0	0	0	0	0	0				di-fucosyl	0	0	0	0.692384	0.358295	0.392412	0	0	0		di-fucosyl	0	0	0	0.856623	1.22749	0.527245	0	0	0			(Hex)3 (HexNAc)2	13.2171	0	3.75067	0	0	0	3.06379	2.9155	2.77451	139
1828.68	913.838	(Hex)1 (HexNAc)3 (Deoxyhexose)1 + (Man)3(GlcNAc)2	11	6.54734	0	0.600569	0	0	0	0	0	0				SUM	100	100	100	100	100	100	100	100	100		SUM	100	0	100	100	100	100	100	100	100			(Hex)1 (HexNAc)3	13.3996	0	8.57892	0	0	0	0	0	0	84
1844.68	921.836	(Hex)2 (HexNAc)3 + (Man)3(GlcNAc)2	12	1.39586	0	4.72187	0	0	0	0	0	0																											(Hex)2 (HexNAc)3	11.2232	0	29.2027	0	0	0	0	0	0	0
1891.67	945.33	(Hex)3 (HexNAc)1 (NeuAc)1 + (Man)3(GlcNAc)2	13a	2.60681	0	3.06813	1.06397	0.675771	0.545386	0	0	0																											(Hex)3 (HexNAc)3	0	0	9.8406	18.8523	7.27171	22.1196	22.8304	35.1702	17.6406	169
			13b	1.47315	0	1.36434	1.54784	0.766478	1.10186	1.09098	0	0.819097																											(Hex)4 (HexNAc)3	0	0	0	0	0	0	7.08466	3.95553	5.59317	226
1932.7	965.844	(Hex)2 (HexNAc)2 (NeuAc)1 + (Man)3(GlcNAc)2	14a	4.62254	0	7.63767	2.01834	1.40143	1.43884	0.690954	0.618012	1.03118	EIC-4	2-6			Ce1	Ce2	Ex1	Ce1	Ce2	Ex1	Ce1	Ce2	Ex1			Ce1	Ce2	Ex1	Ce1	Ce2	Ex1	Ce1	Ce2	Ex1			(Hex)3 (HexNAc)4	0	0	4.84592	0	0	0	0	0	0	255
			14b	2.60681	0	1.00312	1.78042	0.875327	1.67606	3.19501	0.901004	3.48847		2-3			%			%			%					%			%			%					(Hex)4 (HexNAc)4	0	0	4.08744	8.7746	0	9.67212	33.6988	18.3966	46.4528	255
1973.72	986.357	(Hex)1 (HexNAc)3 (NeuAc)1 + (Man)3(GlcNAc)2	15a	0	0	1.07276	0	0	0	0	0	0				Oligo mannose	29.3872	100	11.3521	19.1729	70.8108	25.5733	9.6214	62.7847	0.626024		Oligo mannose												(Hex)5 (HexNAc)4	0	0	0	0	0	0	13.4996	6.46184	12.4522	255
			15b	0	0	0.781175	0	0	0	0	0	0				(Hex)1	9.46181	0	7.60503	0	0	0	0	0	0		(Hex)1	13.3996	0	8.57892	0	0	0	0	0	0
			15c	0	0	0.3895		0	0	0	0	0				(Hex)2	47.738	0	55.755	54.4256	24.7264	48.4506	16.8245	12.3184	14.1733		(Hex)2	67.6053	0	62.8949	67.3359	84.7108	65.0984	18.6155	33.1003	14.2626
2047.76	1023.38	(Hex)2 (HexNAc)4 + (Man)3(GlcNAc)2	16	0	0	0.796407	0	0	0	0	0	0				(Hex)3	13.413	0	20.7766	19.3092	4.46281	18.7774	24.4938	14.1737	21.1064		(Hex)3	18.9951	0	23.4373	23.8895	15.2892	25.2294	27.1013	38.0857	21.2393
2078.75	1038.87	(Hex)2 (HexNAc)2 (Deoxyhexose)1 (NeuAc)1 + (Man)3(GlcNAc)2	17a	11.2305	0	2.01495	18.3655	5.35174	7.62653	0.303916	0	0	EIC-5	2-6		(Hex)4	0	0	4.51123	7.09226	0	7.19865	36.8595	8.31842	51.7201		(Hex)4	0	0	5.08893	8.7746	0	9.67212	40.7835	22.3522	52.0459
			17b	0	0	0	5.40006	2.95253	9.9544	0.971492	1.618	0		2-3		(Hex)5	0	0	0	0	0	0	12.2008	2.40479	12.3742		(Hex)5	0	0	0	0	0	0	13.4996	6.46184	12.4522
2094.75	1046.87	(Hex)3 (HexNAc)2 (NeuAc)1 + (Man)3(GlcNAc)2	18a	1.16397	0	1.15109	0	0	0	0	0	0				SUM	100	100	100	100	100	100	100	100	100		SUM	100	0	100	100	100	100	100	100	100
			18b	1.83386	0	0.302461	0	0	0	1.47802	0	1.18476																												Neuro2A_Cell_Mature	Neuro2A_Cell_Immature	Neuro2A_sEV	A549_Cell_Mature	A549_Cell_Immature	A546_sEV	B16_Cell_Mature	B16_Cell_Immature	B16_sEV	R
2135.78	1067.38	(Hex)2 (HexNAc)3 (NeuAc)1 + (Man)3(GlcNAc)2	19a	0	0	1.014	0	0	0	0	0	0	EIC-6																										No Fuc	31.4045	0	81.1278	14.5053	8.44441	11.4021	35.0672	17.9452	42.5565	255
			19b	1.43678	0	6.65848	0	0	0	0	0	0					Ce1	Ce2	Ex1	Ce1	Ce2	Ex1	Ce1	Ce2	Ex1			Ce1	Ce2	Ex1	Ce1	Ce2	Ex1	Ce1	Ce2	Ex1			Mono-Fuc	39.2083	0	7.52017	65.6294	20.3865	62.6322	55.3114	19.2701	56.8175	248
			19c	0	0	0.966133	0	0	0	0	0	0					%			%			%					%			%			%					Di-Fuc	0	0	0	0.692384	0.358295	0.392412	0	0	0	237
			19d	0	0	2.54589	0	0	0	0	0	0				Oligo mannose	29.3872	100	11.3521	19.1729	70.8108	25.5733	9.6214	62.7847	0.626024		Oligo mannose
2223.79	1111.39	(Hex)2 (HexNAc)2 (NeuAc)2 + (Man)3(GlcNAc)2	20a	1.32159	0	4.02555	0.331489	0.430407	0	0	0.552658	0.767903	EIC-7	2-6, 2-6		(Hex)2 (HexNAc)1	4.34974	0	3.57295	3.70519	1.70984	3.38982	1.10397	0.473979	1.00193		(Hex)2 (HexNAc)1	6.15999	0	4.0305	4.58409	5.85777	4.55457	1.22149	1.27361	1.00824
			20b	0	0	0.409083	0.71377	0.526103	0.465573	0.441587	1.78932	1.29447		2-6, 2-3		(Hex)3 (HexNAc)1	4.07996	0	4.43246	4.07143	2.34025	2.31456	1.09098	0	0.819097		(Hex)3 (HexNAc)1	5.77794	0	5.00007	5.03721	8.01753	3.10985	1.20712	0	0.824257
			20c	2.89477	0	3.37276	1.40883	0.811832	2.32787	2.93526	1.27536	3.04236		2-3, 2-3		(Hex)2 (HexNAc)2	35.4632	0	25.4981	50.7205	23.0166	45.0608	15.7205	11.8444	13.1714		(Hex)2 (HexNAc)2	50.2221	0	28.7633	62.7518	78.853	60.5439	17.3941	31.8267	13.2543
			20d	0	0	0.818167	0	0	0	0	0	0				(Hex)3 (HexNAc)2	9.33299	0	3.32489	0	0	0	2.76901	1.08501	2.75714		(Hex)3 (HexNAc)2	13.2171	0	3.75067	0	0	0	3.06379	2.9155	2.77451
2240.81	1119.9	(Hex)3 (HexNAc)2 (Deoxyhexose)1 (NeuAc)1 + (Man)3(GlcNAc)2	21a	4.78926	0	0.548346	0	0	0	0	0	0				(Hex)1 (HexNAc)3	9.46181	0	7.60503	0	0	0	0	0	0		(Hex)1 (HexNAc)3	13.3996	0	8.57892	0	0	0	0	0	0
			21b	1.5459	0	0	0	0	0	1.29099	1.08501	1.57237				(Hex)2 (HexNAc)3	7.92501	0	25.8876	0	0	0	0	0	0		(Hex)2 (HexNAc)3	11.2232	0	29.2027	0	0	0	0	0	0
2281.83	1140.41	(Hex)2 (HexNAc)3 (Deoxyhexose)1 (NeuAc)1 + (Man)3(GlcNAc)2	22a	5.09238	0	0.829047	0	0	0	0	0	0	EIC-8			(Hex)3 (HexNAc)3	0	0	8.72349	15.2378	2.12255	16.4629	20.6338	13.0887	17.5301		(Hex)3 (HexNAc)3	0	0	9.8406	18.8523	7.27171	22.1196	22.8304	35.1702	17.6406				Neuro2A_Cell_Mature	Neuro2A_Cell_Immature	Neuro2A_sEV	A549_Cell_Mature	A549_Cell_Immature	A546_sEV	B16_Cell_Mature	B16_Cell_Immature	B16_sEV	R
			22b	0	0	0.224125	0	0	0	0	0	0				(Hex)4 (HexNAc)3	0	0	0	0	0	0	6.40301	1.47206	5.55816		(Hex)4 (HexNAc)3	0	0	0	0	0	0	7.08466	3.95553	5.59317			Asialo	19.3192	0	17.0523	14.9066	26.6163	10.6373	0.984379	1.56857	0	255
2297.83	1148.41	(Hex)3 (HexNAc)3 (NeuAc)1 + (Man)3(GlcNAc)2	23a	0	0	0.654969	0	0	0	0	0	0				(Hex)2 (HexNAc)4	0	0	0.796407	0	0	0	0	0	0		(Hex)2 (HexNAc)4	0	0	0.898393	0	0	0	0	0	0			Monosialo	60.5439	0	44.5318	46.5884	49.3793	41.0477	11.6487	12.6185	9.15514	234
			23b	0	0	0.221949	0	0	0	0	0	0				(Hex)3 (HexNAc)4	0	0	4.29581	0	0	0	0	0	0		(Hex)3 (HexNAc)4	0	0	4.84592	0	0	0	0	0	0			Disialo	20.1369	0	30.4869	24.5576	24.0044	33.9096	26.1198	29.0067	21.0185	195
			23c	0	0	1.31211	0	0	0	0	0	0				(Hex)4 (HexNAc)4	0	0	3.62343	7.09226	0	7.19865	30.4565	6.84636	46.1619		(Hex)4 (HexNAc)4	0	0	4.08744	8.7746	0	9.67212	33.6988	18.3966	46.4528			Trisialo	0	0	5.88423	9.97189	0	10.2589	35.8113	38.4096	30.8508	165
			23d	0	0	0.300285	0	0	0	0	0	0				(Hex)5 (HexNAc)4	0	0	0	0	0	0	12.2008	2.40479	12.3742		(Hex)5 (HexNAc)4	0	0	0	0	0	0	13.4996	6.46184	12.4522			Tetrasialo	0	0	2.0447	3.97553	0	4.14647	25.4358	18.3966	38.9756	107
			23e	0	0	0	0	0	0	0.402624	0	0				(Hex)4 (HexNAc)5	0	0	0.887798	0	0	0	0	0	0		(Hex)4 (HexNAc)5	0	0	1.00149	0	0	0	0	0	0
2369.85	1184.42	(Hex)2 (HexNAc)2 (Deoxyhexose)1 (NeuAc)2 + (Man)3(GlcNAc)2	24a	3.31914	0	1.36434	2.48884	1.46039	0.95775	0	0	0	EIC-9	2-6, 2-6		SUM	100	100	100	100	100	100	100	100	100		SUM	100	0	100	100	100	100	100	100	100
			24b	3.91022	0	1.49925	3.82281	1.7053	6.91709	1.03124	0.553292	1.1482		2-6, 2-3
			24c	2.77353	0	0.439547	7.0575	2.07267	9.04542	5.68868	3.953	2.39878		2-3, 2-3
2426.87	1212.93	(Hex)2 (HexNAc)3 (NeuAc)2 + (Man)3(GlcNAc)2	25a	0	0	4.93946	0	0	0	0	0	0					Ce1	Ce2	Ex1	Ce1	Ce2	Ex1	Ce1	Ce2	Ex1			Ce1	Ce2	Ex1	Ce1	Ce2	Ex1	Ce1	Ce2	Ex1
			25b	0	0	2.74173	0	0	0	0	0	0					%			%			%					%			%			%
			25c	0	0	1.24683	0	0	0	0	0	0				Oligo mannose	29.3872	100	11.3521	19.1729	70.8108	25.5733	9.6214	62.7847	0.626024		Oligo mannose
2500.91	1249.95	(Hex)3 (HexNAc)4 (NeuAc)1 + (Man)3(GlcNAc)2	26a	0	0	0.926966	0	0	0	0	0	0				alpha2-6 NeuAc (14a+17a+20a+24a)	20.4938	0	15.0425	23.2042	8.64397	10.0231	0.99487	1.17067	1.79909		alpha2-6 NeuAc (14a+17a+20a+24a)	29.0228	0	16.9688	28.7085	29.6136	13.4671	1.10078	3.14567	1.81042
			26b	0	0	0.354684	0	0	0	0	0	0				alpha2-3 NeuAc (14b+17b+20c+24c)	8.27511	0	4.81543	15.6468	6.71235	23.0037	12.7904	7.74736	8.92962		alpha2-3 NeuAc (14b+17b+20c+24c)	11.719	0	5.43209	19.3584	22.996	30.9079	14.1521	20.8177	8.98587
			26c	0	0	0.561402	0	0	0	0	0	0				SUM	28.7689	0	19.858	38.851	15.3563	33.0269	13.7853	8.91803	10.7287		SUM	40.7418	0	22.4009	48.0668	52.6096	44.375	15.2528	23.9634	10.7963
2588.92	1293.96	(Hex)3 (HexNAc)3 (NeuAc)2 + (Man)3(GlcNAc)2	27a	0	0	0.235005	0	0	0	0	0	0
			27b	0	0	0.400379	0	0	0	0.852003	0	1.79909
			27c	0	0	1.10322	0	0	0	3.29892	1.19922	2.36222
			27d	0	0	0.51353	0	0	0	0	0	0
2792	1395.5	(Hex)3 (HexNAc)4 (NeuAc)2 + (Man)3(GlcNAc)2	28a	0	0	0.176689	0	0	0	0	0	0
			28b	0	0	0.613625	0	0	0	0	0	0
			28c	0	0	1.02924	0	0	0	0	0	0
			28d	0	0	0.633209	0	0	0	0	0	0
2880.02	1439.51	(Hex)3 (HexNAc)3 (NeuAc)3 + (Man)3(GlcNAc)2	29e	0	0	0	0	0	0	0.379245	2.58245	0	EIC-11
			29a	0	0	0.561402	0	0	0	1.02864	4.54309	1.34566
			29b	0	0	1.91268	0	0	0	2.21573	1.50379	2.28908
			29c	0	0	1.02488	0	0	0	0	0	0
			29d	0	0	0.483067	0	0	0	0	0	0
2954.05	1476.52	(Hex)4 (HexNAc)4 (NeuAc)2 + (Man)3(GlcNAc)2	30	0	0	0.826871	0	0	0	0.402624	0	0
3157.13	1578.06	(Hex)4 (HexNAc)5 (NeuAc)2 + (Man)3(GlcNAc)2	31	0	0	0.637561	0	0	0	0	0	0
3245.15	1622.07	(Hex)4 (HexNAc)4 (NeuAc)3 + (Man)3(GlcNAc)2	32a	0	0	0.198449	0.409014	0	0.403497	0.742905	0	1.51387
			32b	0	0	0.731128	0.489213	0	0.266042	1.0702	0	0
			32c	0	0	0.304637	0	0	0	0.314306	0	0
3536.25	1767.62	(Hex)4 (HexNAc)4 (NeuAc)4 + (Man)3(GlcNAc)2	33a	0	0	0.287229	0.422381	0	0.314816	2.72745	1.28805	4.06623	EIC-13
			33b	0	0	0.996597	0.644264	0	0.361373	5.24709	1.21826	10.6775
			33c	0	0	0.278525	0	0	0	0	0	0
3739.33	1869.16	(Hex)4 (HexNAc)5 (NeuAc)4 + (Man)3(GlcNAc)2	34	0	0	0.250237	0	0	0	0	0	0
1600.57	799.783	(Hex)3 (HexNAc)1 + (Man)3(GlcNAc)2	35	0	0	0	1.45962	0.898004	0.667321	0	0	0
1787.66	893.325	(Hex)2 (HexNAc)2 (Deoxyhexose)1 + (Man)3(GlcNAc)2	36	0	0	0	5.69412	4.25418	3.34769	0.462368	0.583749	0	EIC-10
1875.67	937.333	(Hex)2 (HexNAc)1 (Deoxyhexose)1 (NeuAc)1 + (Man)3(GlcNAc)2	37a	0	0	0	0.970407	0.467143	1.06417	0	0	0
			37b	0	0	0	1.46497	0	1.40337	0	0	0
1933.72	966.354	(Hex)2 (HexNAc)2 (Deoxyhexose)2 + (Man)3(GlcNAc)2	38	0	0	0	0.692384	0.358295	0.392412	0	0	0
2152.79	1075.89	(Hex)3 (HexNAc)3 (Deoxyhexose)1 + (Man)3(GlcNAc)2	39a	0	0	0	1.06397	0.675771	0.545386	0.21352	0	0
			39b	0	0	0	1.54784	0.766478	1.10186	0.21378	0	0
2443.88	1221.44	(Hex)3 (HexNAc)3 (Deoxyhexose)1 (NeuAc)1 + (Man)3(GlcNAc)2	40a	0	0	0	2.39527	0.680306	2.41655	0	0	0
			40b	0	0	0	0.507926	0	0.882372	0	0	0
			40c	0	0	0	0.871495	0	1.51866	0	0	0
2517.92	1258.46	(Hex)4 (HexNAc)4 (Deoxyhexose)1 + (Man)3(GlcNAc)2	41	0	0	0	0.644264	0	0.951099	0	0	0
2734.98	1366.99	(Hex)3 (HexNAc)3 (Deoxyhexose)1 (NeuAc)2 + (Man)3(GlcNAc)2	42a	0	0	0	0.515946	0	0.201083	0	0	0
			42b	0	0	0	1.64675	0	1.86008	0.875382	0	0.928797
			42c	0	0	0	1.3313	0	2.48306	1.67803	0	1.587
			42d	0	0	0	0.531986	0	0.97992	0	0	0
3026.08	1512.53	(Hex)3 (HexNAc)3 (Deoxyhexose)1 (NeuAc)3 + (Man)3(GlcNAc)2	43a	0	0	0	1.23506	0	0.718313	2.41055	0.614205	2.2452	EIC-12
			43b	0	0	0	2.91389	0	2.63825	7.06539	2.64591	4.97309
			43c	0	0	0	0.676344	0	1.11738	0	0	0
3391.21	1695.1	(Hex)4 (HexNAc)4 (Deoxyhexose)1 (NeuAc)3 + (Man)3(GlcNAc)2	44a	0	0	0	0.481193	0	0.654019	1.37152	0	2.19401
			44b	0	0	0	0.844762	0	0.86907	2.7794	0	2.61818
			44c	0	0	0	1.01051	0	0.968835	0.787064	0	1.10432
3682.3	1840.65	(Hex)4 (HexNAc)4 (Deoxyhexose)1 (NeuAc)4 + (Man)3(GlcNAc)2	45a	0	0	0	0.724463	0	0.705011	4.20807	1.24364	8.9223	EIC-14
			45b	0	0	0	1.42219	0	1.70488	10.8059	3.09641	15.0655
2750.97	1374.98	(Hex)4 (HexNAc)3 (NeuAc)2 + (Man)3(GlcNAc)2	46a	0	0	0	0	0	0	0.457173	0	0.877604
			46b	0	0	0	0	0	0	1.79492	0	1.81371
2897.03	1448.01	(Hex)4 (HexNAc)3 (Deoxyhexose)1 (NeuAc)2 + (Man)3(GlcNAc)2	47a	0	0	0	0	0	0	0.852003	0	1.02387
			47b	0	0	0	0	0	0	3.29892	1.47206	1.84297
3407.2	1703.1	(Hex)5 (HexNAc)4 (NeuAc)3 + (Man)3(GlcNAc)2	48a	0	0	0	0	0	0	0.576661	0	0
			48b	0	0	0	0	0	0	0.680564	0	0.775216
			48c	0	0	0	0	0	0	1.94039	0	2.4061
3553.26	1776.13	(Hex)5 (HexNAc)4 (Deoxyhexose)1 (NeuAc)3 + (Man)3(GlcNAc)2	49a	0	0	0	0	0	0	2.34041	0.812172	2.7937
			49b	0	0	0	0	0	0	1.90921	0	2.05505
			49c	0	0	0	0	0	0	4.75356	1.59262	4.34414
			SUM	100	100	100	100	100	100	100	100	100
[truncated: 9 more columns]

## Sheet: Neuro2A
Table S1. Signal intensities of integrin-derived N-glycans from Neuro2A, A549, and B16 cells and sEVs			Data	19070509	19070510	19070511	19070509	19070510	19070511	19070509	19070510	19070511
Theoretical mass		Structures	Glycan No.	Retention time (min)			Peak Intensity			%								%
[M-H]-	[M-2H]2-			Ce1	Ce2	Ex1	Ce1	Ce2	Ex1	Ce1	Ce2	Ex1	Sia	Fuc	HexNAc			Ce1	Ce2	Ex1
1235.44	617.216	(Hex)2 + (Man)3(GlcNAc)2	1	-	37.56	37.85	0	1600	1000	0	0.88388	0.217598	oligomannose				Oligo mannose	29.3872	100	11.3521
1397.49	698.243	(Hex)3 + (Man)3(GlcNAc)2	2	31.16	31.26	31.25	4490	14300	13500	6.80499	7.89968	2.93757					Asialo	13.6418	0	15.1165
1559.55	779.269	(Hex)4 + (Man)3(GlcNAc)2	3a	-	30.56	30.25	0	17200	1320	0	9.50171	0.287229					Monosialo	42.7517	0	39.4765
			3b	-	31.4	31.38	0	10300	910	0	5.68998	0.198014					Disialo	14.2192	0	27.0261
1721.6	860.296	(Hex)5 + (Man)3(GlcNAc)2	4	30.57	30.67	30.44	4500	60000	9900	6.82015	33.1455	2.15422					Trisialo	0	0	5.21625
1883.65	941.322	(Hex)6 + (Man)3(GlcNAc)2	5	30.93	31	30.88	10400	71600	24200	15.7621	39.5536	5.26586					Tetrasialo	0	0	1.81259
2045.71	1022.35	(Hex)7 + (Man)3(GlcNAc)2	6	-	32.84	33.01	0	6020	1340	0	3.3256	0.291581					SUM	100	100	100
1641.6	820.297	(Hex)2 (HexNAc)2 + (Man)3(GlcNAc)2	7a	24.3	-	24.28	880	0	3190	1.33372	0	0.694136	0	0	2
			7b	27.25	-	27.52	957	0	10200	1.45042	0	2.21949	0	0	2
1682.63	840.809	(Hex)1 (HexNAc)3 + (Man)3(GlcNAc)2	8a	24.62	-	25.09	663	0	5080	1.00483	0	1.1054	0	0	3			%
			8b	25.76	-	26.01	1260	0	16800	1.90964	0	3.65564	0	0	3			Ce1	Ce2	Ex1
1729.62	864.304	(Hex)2 (HexNAc)1 (NeuAc)1 + (Man)3(GlcNAc)2	9a	33.85	-	34.17	1550	0	12400	2.34916	0	2.69821	1	0	1		Oligo mannose	29.3872	100	11.3521
			9b	42.73	-	42.91	1320	0	4020	2.00058	0	0.874742	1	0	1		fuc	39.2083	0	7.52017
1803.65	901.322	(Hex)3 (HexNAc)2 + (Man)3(GlcNAc)2	10a	-	-	25.44	0	0	2120	0	0	0.461307	0	0	2		non-fuc	31.4045	0	81.1278
			10b	-	-	29.47	0	0	3960	0	0	0.861686	0	0	2		SUM	100	100	100
1828.68	913.838	(Hex)1 (HexNAc)3 (Deoxyhexose)1 + (Man)3(GlcNAc)2	11	31.86	-	32.22	4320	0	2760	6.54734	0	0.600569	0	1	3
1844.68	921.836	(Hex)2 (HexNAc)3 + (Man)3(GlcNAc)2	12	27.86	-	27.97	921	0	21700	1.39586	0	4.72187	0	0	3
1891.67	945.33	(Hex)3 (HexNAc)1 (NeuAc)1 + (Man)3(GlcNAc)2	13a	36.15	-	37.09	1720	0	14100	2.60681	0	3.06813	1	0	1
			13b	44.28	-	44.68	972	0	6270	1.47315	0	1.36434	1	0	1			%
1932.7	965.844	(Hex)2 (HexNAc)2 (NeuAc)1 + (Man)3(GlcNAc)2	14a	38.62	-	39.08	3050	0	35100	4.62254	0	7.63767	1	0	2			Ce1	Ce2	Ex1
			14b	45.66	-	45.84	1720	0	4610	2.60681	0	1.00312	1	0	2		Oligo mannose	29.3872	100	11.3521
1973.72	986.357	(Hex)1 (HexNAc)3 (NeuAc)1 + (Man)3(GlcNAc)2	15a	-	-	28.81	0	0	4930	0	0	1.07276	1	0	3		(HexNAc)1	8.4297	0	8.00541
			15b	-	-	33.32	0	0	3590	0	0	0.781175	1	0	3		(HexNAc)2	44.7962	0	28.823
			15c	-	-	34.46	0	0	1790	0	0	0.3895	1	0	3		(HexNAc)3	17.3868	0	42.2161
2047.76	1023.38	(Hex)2 (HexNAc)4 + (Man)3(GlcNAc)2	16	-	-	33.32	0	0	3660	0	0	0.796407	0	0	4		(HexNAc)4	0	0	8.71565
2078.75	1038.87	(Hex)2 (HexNAc)2 (Deoxyhexose)1 (NeuAc)1 + (Man)3(GlcNAc)2	17	43.44	-	43.88	7410	0	9260	11.2305	0	2.01495	1	1	2		(HexNAc)5	0	0	0.887798
2094.75	1046.87	(Hex)3 (HexNAc)2 (NeuAc)1 + (Man)3(GlcNAc)2	18a	42.66	-	42.72	768	0	5290	1.16397	0	1.15109	1	0	2		SUM	100	100	100
			18b	46.85	-	47.17	1210	0	1390	1.83386	0	0.302461	1	0	2
2135.78	1067.38	(Hex)2 (HexNAc)3 (NeuAc)1 + (Man)3(GlcNAc)2	19a	-	-	30.4	0	0	4660	0	0	1.014	1	0	3
			19b	30.89	-	30.92	948	0	30600	1.43678	0	6.65848	1	0	3
			19c	-	-	36.38	0	0	4440	0	0	0.966133	1	0	3
			19d	-	-	37.02	0	0	11700	0	0	2.54589	1	0	3
2223.79	1111.39	(Hex)2 (HexNAc)2 (NeuAc)2 + (Man)3(GlcNAc)2	20a	40.06	-	40.75	872	0	18500	1.32159	0	4.02555	2	0	2
			20b	-	-	44.83	0	0	1880	0	0	0.409083	2	0	2
			20c	46.26	-	46.69	1910	0	15500	2.89477	0	3.37276	2	0	2
			20d	-	-	50.02	0	0	3760	0	0	0.818167	2	0	2
2240.81	1119.9	(Hex)3 (HexNAc)2 (Deoxyhexose)1 (NeuAc)1 + (Man)3(GlcNAc)2	21a	45.88	-	45.98	3160	0	2520	4.78926	0	0.548346	1	1	2
			21b	49.25	-	-	1020	0	0	1.5459	0	0	1	1	2
2281.83	1140.41	(Hex)2 (HexNAc)3 (Deoxyhexose)1 (NeuAc)1 + (Man)3(GlcNAc)2	22a	35.17	-	35.87	3360	0	3810	5.09238	0	0.829047	1	1	3
			22b	-	-	40.79	0	0	1030	0	0	0.224125	1	1	3
2297.83	1148.41	(Hex)3 (HexNAc)3 (NeuAc)1 + (Man)3(GlcNAc)2	23a	-	-	34.88	0	0	3010	0	0	0.654969	1	0	3
			23b	-	-	38.73	0	0	1020	0	0	0.221949	1	0	3
			23c	-	-	41.16	0	0	6030	0	0	1.31211	1	0	3
			23d	-	-	44.3	0	0	1380	0	0	0.300285	1	0	3
2369.85	1184.42	(Hex)2 (HexNAc)2 (Deoxyhexose)1 (NeuAc)2 + (Man)3(GlcNAc)2	24a	43.99	-	44.64	2190	0	6270	3.31914	0	1.36434	2	1	2
			24b	48.25	-	48.82	2580	0	6890	3.91022	0	1.49925	2	1	2
			24c	51.37	-	51.73	1830	0	2020	2.77353	0	0.439547	2	1	2
2426.87	1212.93	(Hex)2 (HexNAc)3 (NeuAc)2 + (Man)3(GlcNAc)2	25a	-	-	33.84	0	0	22700	0	0	4.93946	2	0	3
			25b	-	-	39.23	0	0	12600	0	0	2.74173	2	0	3
			25c	-	-	45.58	0	0	5730	0	0	1.24683	2	0	3
2500.91	1249.95	(Hex)3 (HexNAc)4 (NeuAc)1 + (Man)3(GlcNAc)2	26a	-	-	35.94	0	0	4260	0	0	0.926966	1	0	4
			26b	-	-	38.6	0	0	1630	0	0	0.354684	1	0	4
			26c	-	-	45.8	0	0	2580	0	0	0.561402	1	0	4
2588.92	1293.96	(Hex)3 (HexNAc)3 (NeuAc)2 + (Man)3(GlcNAc)2	27a	-	-	42.25	0	0	1080	0	0	0.235005	2	0	3
			27b	-	-	46.76	0	0	1840	0	0	0.400379	2	0	3
			27c	-	-	48.17	0	0	5070	0	0	1.10322	2	0	3
			27d	-	-	49.9	0	0	2360	0	0	0.51353	2	0	3
2792	1395.5	(Hex)3 (HexNAc)4 (NeuAc)2 + (Man)3(GlcNAc)2	28a	-	-	37.76	0	0	812	0	0	0.176689	2	0	4
			28b	-	-	38.6	0	0	2820	0	0	0.613625	2	0	4
			28c	-	-	46.84	0	0	4730	0	0	1.02924	2	0	4
			28d	-	-	47.3	0	0	2910	0	0	0.633209	2	0	4
2880.02	1439.51	(Hex)3 (HexNAc)3 (NeuAc)3 + (Man)3(GlcNAc)2	29a	-	-	48.52	0	0	2580	0	0	0.561402	3	0	3
			29b	-	-	50.41	0	0	8790	0	0	1.91268	3	0	3
			29c	-	-	51.34	0	0	4710	0	0	1.02488	3	0	3
			29d	-	-	52.69	0	0	2220	0	0	0.483067	3	0	3
2954.05	1476.52	(Hex)4 (HexNAc)4 (NeuAc)2 + (Man)3(GlcNAc)2	30	-	-	47.34	0	0	3800	0	0	0.826871	2	0	4
3157.13	1578.06	(Hex)4 (HexNAc)5 (NeuAc)2 + (Man)3(GlcNAc)2	31	-	-	41.77	0	0	2930	0	0	0.637561	2	0	5
3245.15	1622.07	(Hex)4 (HexNAc)4 (NeuAc)3 + (Man)3(GlcNAc)2	32a	-	-	49.86	0	0	912	0	0	0.198449	3	0	4
			32b	-	-	51.47	0	0	3360	0	0	0.731128	3	0	4
			32c	-	-	52.79	0	0	1400	0	0	0.304637	3	0	4
3536.25	1767.62	(Hex)4 (HexNAc)4 (NeuAc)4 + (Man)3(GlcNAc)2	33a	-	-	51.73	0	0	1320	0	0	0.287229	4	0	4
			33b	-	-	53.29	0	0	4580	0	0	0.996597	4	0	4
			33c	-	-	55.25	0	0	1280	0	0	0.278525	4	0	4
3739.33	1869.16	(Hex)4 (HexNAc)5 (NeuAc)4 + (Man)3(GlcNAc)2	34	-	-	49.98	0	0	1150	0	0	0.250237	4	0	5
1600.57	799.783	(Hex)3 (HexNAc)1 + (Man)3(GlcNAc)2	35							0	0	0	0	0	1
1787.66	893.325	(Hex)2 (HexNAc)2 (Deoxyhexose)1 + (Man)3(GlcNAc)2	36							0	0	0	0	1	2
1875.67	937.333	(Hex)2 (HexNAc)1 (Deoxyhexose)1 (NeuAc)1 + (Man)3(GlcNAc)2	37							0	0	0	1	1	1
1933.72	966.354	(Hex)2 (HexNAc)2 (Deoxyhexose)2 + (Man)3(GlcNAc)2	38							0	0	0	0	2	2
2152.79	1075.89	(Hex)3 (HexNAc)3 (Deoxyhexose)1 + (Man)3(GlcNAc)2	39							0	0	0	0	1	3
2443.88	1221.44	(Hex)3 (HexNAc)3 (Deoxyhexose)1 (NeuAc)1 + (Man)3(GlcNAc)2	40							0	0	0	1	1	3
2517.92	1258.46	(Hex)4 (HexNAc)4 (Deoxyhexose)1 + (Man)3(GlcNAc)2	41							0	0	0	0	1	4
2734.98	1366.99	(Hex)3 (HexNAc)3 (Deoxyhexose)1 (NeuAc)2 + (Man)3(GlcNAc)2	42							0	0	0	2	1	3
3026.08	1512.53	(Hex)3 (HexNAc)3 (Deoxyhexose)1 (NeuAc)3 + (Man)3(GlcNAc)2	43							0	0	0	3	1	3
3391.21	1695.1	(Hex)4 (HexNAc)4 (Deoxyhexose)1 (NeuAc)3 + (Man)3(GlcNAc)2	44							0	0	0	3	1	4
3682.3	1840.65	(Hex)4 (HexNAc)4 (Deoxyhexose)1 (NeuAc)4 + (Man)3(GlcNAc)2	45							0	0	0	4	1	4
				SUM			65981	181020	459564	100	100	100

## Sheet: A549
			Data	19110603	19110604	19110605	19110603	19110604	19110605	19110603	19110604	19110605
Theoretical mass		Structures	Glycan No.	Retention time (min)			Peak Intensity			%								%
[M-H]-	[M-2H]2-			Ce1	Ce2	Ex1	Ce1	Ce2	Ex1	Ce1	Ce2	Ex1	Sia	Fuc	HexNAc			Ce1	Ce2	Ex1
1235.44	617.216	(Hex)2 + (Man)3(GlcNAc)2	1	-	-	-	0	0	0	0	0	0	oligomannose				Oligo mannose	19.1729	70.8108	25.5733
1397.49	698.243	(Hex)3 + (Man)3(GlcNAc)2	2	32.32	32.86	30.52	9720	6920	17300	2.59844	3.13848	3.83544					Asialo	12.0485	7.7691	7.91696
1559.55	779.269	(Hex)4 + (Man)3(GlcNAc)2	3a	30.89	31.97	29.7	13200	17600	20300	3.52875	7.98226	4.50054					Monosialo	37.6561	14.4134	30.5505
			3b	32.26	32.93	30.52	3840	6350	5350	1.02655	2.87996	1.1861					Disialo	19.8492	7.0067	25.2378
1721.6	860.296	(Hex)5 + (Man)3(GlcNAc)2	4	31.04	32.04	29.7	28400	79900	49500	7.59216	36.2376	10.9742					Trisialo	8.05999	0	7.6354
1883.65	941.322	(Hex)6 + (Man)3(GlcNAc)2	5	31.4	32.34	29.96	12800	43700	18100	3.42182	19.8196	4.0128					Tetrasialo	3.2133	0	3.08608
2045.71	1022.35	(Hex)7 + (Man)3(GlcNAc)2	6	33.28	33.66	31.2	3760	1660	4800	1.00516	0.752872	1.06417					SUM	100	100	100
1641.6	820.297	(Hex)2 (HexNAc)2 + (Man)3(GlcNAc)2	7	37.48	39.05	35.18	3540	1800	4110	0.946347	0.816367	0.911193	0	0	2
1682.63	840.809	(Hex)1 (HexNAc)3 + (Man)3(GlcNAc)2	8	-	-	-	0	0	0	0	0	0	0	0	3
1729.62	864.304	(Hex)2 (HexNAc)1 (NeuAc)1 + (Man)3(GlcNAc)2	9a	33.15	33.78	31.52	1570	1630	1440	0.419708	0.739266	0.31925	1	0	1			%
			9b	40.4	43.03	39.33	3180	1110	2720	0.850108	0.503426	0.603028	1	0	1			Ce1	Ce2	Ex1
1803.65	901.322	(Hex)3 (HexNAc)2 + (Man)3(GlcNAc)2	10	-	-	-	0	0	0	0	0	0	0	0	2		Oligo mannose	19.1729	70.8108	25.5733
1828.68	913.838	(Hex)1 (HexNAc)3 (Deoxyhexose)1 + (Man)3(GlcNAc)2	11	-	-	-	0	0	0	0	0	0	0	1	3		non-fucoyl	14.5053	8.44441	11.4021
1844.68	921.836	(Hex)2 (HexNAc)3 + (Man)3(GlcNAc)2	12	-	-	-	0	0	0	0	0	0	0	0	3		mono-fucosyl	65.6294	20.3865	62.6322
1891.67	945.33	(Hex)3 (HexNAc)1 (NeuAc)1 + (Man)3(GlcNAc)2	13a	35.71	37.21	34.08	3980	1490	2460	1.06397	0.675771	0.545386	1	0	1		di-fucosyl	0.692384	0.358295	0.392412
			13b	41.54	44.08	41.99	5790	1690	4970	1.54784	0.766478	1.10186	1	0	1		SUM	100	100	100
1932.7	965.844	(Hex)2 (HexNAc)2 (NeuAc)1 + (Man)3(GlcNAc)2	14a	37.51	39.58	35.64	7550	3090	6490	2.01834	1.40143	1.43884	1	0	2
			14b	42.96	45.09	44.31	6660	1930	7560	1.78042	0.875327	1.67606	1	0	2
1973.72	986.357	(Hex)1 (HexNAc)3 (NeuAc)1 + (Man)3(GlcNAc)2	15	-	-	-	0	0	0	0	0	0	1	0	3			%
2047.76	1023.38	(Hex)2 (HexNAc)4 + (Man)3(GlcNAc)2	16	-	-	-	0	0	0	0	0	0	0	0	4			Ce1	Ce2	Ex1
2078.75	1038.87	(Hex)2 (HexNAc)2 (Deoxyhexose)1 (NeuAc)1 + (Man)3(GlcNAc)2	17a	41	43.64	40.75	68700	11800	34400	18.3655	5.35174	7.62653	1	1	2		Oligo mannose	19.1729	70.8108	25.5733
			17b	47.5	47.72	46.94	20200	6510	44900	5.40006	2.95253	9.9544	1	1	2		(HexNAc)1	7.77662	4.05009	5.70438
2094.75	1046.87	(Hex)3 (HexNAc)2 (NeuAc)1 + (Man)3(GlcNAc)2	18	-	-	-	0	0	0	0	0	0	1	0	2		(HexNAc)2	50.7205	23.0166	45.0608
2135.78	1067.38	(Hex)2 (HexNAc)3 (NeuAc)1 + (Man)3(GlcNAc)2	19	-	-	-	0	0	0	0	0	0	1	0	3		(HexNAc)3	15.2378	2.12255	16.4629
2223.79	1111.39	(Hex)2 (HexNAc)2 (NeuAc)2 + (Man)3(GlcNAc)2	20a	37.58	39.89	-	1240	949	0	0.331489	0.430407	0	2	0	2		(HexNAc)4	7.09226	0	7.19865
			20b	42.9	44.95	44.48	2670	1160	2100	0.71377	0.526103	0.465573	2	0	2		(HexNAc)5	0	0	0
			20c	49.25	48.52	47.87	5270	1790	10500	1.40883	0.811832	2.32787	2	0	2		SUM	100	100	100
2240.81	1119.9	(Hex)3 (HexNAc)2 (Deoxyhexose)1 (NeuAc)1 + (Man)3(GlcNAc)2	21	-	-	-	0	0	0	0	0	0	1	1	2
2281.83	1140.41	(Hex)2 (HexNAc)3 (Deoxyhexose)1 (NeuAc)1 + (Man)3(GlcNAc)2	22	-	-	-	0	0	0	0	0	0	1	1	3
2297.83	1148.41	(Hex)3 (HexNAc)3 (NeuAc)1 + (Man)3(GlcNAc)2	23	-	-	-	0	0	0	0	0	0	1	0	3
2369.85	1184.42	(Hex)2 (HexNAc)2 (Deoxyhexose)1 (NeuAc)2 + (Man)3(GlcNAc)2	24a	40.57	43.5	40.56	9310	3220	4320	2.48884	1.46039	0.95775	2	1	2
			24b	46.78	47.4	46.79	14300	3760	31200	3.82281	1.7053	6.91709	2	1	2
			24c	52.23	50.3	49.96	26400	4570	40800	7.0575	2.07267	9.04542	2	1	2
2426.87	1212.93	(Hex)2 (HexNAc)3 (NeuAc)2 + (Man)3(GlcNAc)2	25	-	-	-	0	0	0	0	0	0	2	0	3
2500.91	1249.95	(Hex)3 (HexNAc)4 (NeuAc)1 + (Man)3(GlcNAc)2	26	-	-	-	0	0	0	0	0	0	1	0	4
2588.92	1293.96	(Hex)3 (HexNAc)3 (NeuAc)2 + (Man)3(GlcNAc)2	27	-	-	-	0	0	0	0	0	0	2	0	3
2792	1395.5	(Hex)3 (HexNAc)4 (NeuAc)2 + (Man)3(GlcNAc)2	28	-	-	-	0	0	0	0	0	0	2	0	4
2880.02	1439.51	(Hex)3 (HexNAc)3 (NeuAc)3 + (Man)3(GlcNAc)2	29	-	-	-	0	0	0	0	0	0	3	0	3
2954.05	1476.52	(Hex)4 (HexNAc)4 (NeuAc)2 + (Man)3(GlcNAc)2	30	-	-	-	0	0	0	0	0	0	2	0	4
3157.13	1578.06	(Hex)4 (HexNAc)5 (NeuAc)2 + (Man)3(GlcNAc)2	31	-	-	-	0	0	0	0	0	0	2	0	5
3245.15	1622.07	(Hex)4 (HexNAc)4 (NeuAc)3 + (Man)3(GlcNAc)2	32a	50.72	-	48.96	1530	0	1820	0.409014	0	0.403497	3	0	4
			32b	52.42	-	50.4	1830	0	1200	0.489213	0	0.266042	3	0	4
3536.25	1767.62	(Hex)4 (HexNAc)4 (NeuAc)4 + (Man)3(GlcNAc)2	33a	51.69	-	49.88	1580	0	1420	0.422381	0	0.314816	4	0	4
			33b	53.28	-	51.24	2410	0	1630	0.644264	0	0.361373	4	0	4
3739.33	1869.16	(Hex)4 (HexNAc)5 (NeuAc)4 + (Man)3(GlcNAc)2	34	-	-	-	0	0	0	0	0	0	4	0	5
1600.57	799.783	(Hex)3 (HexNAc)1 + (Man)3(GlcNAc)2	35	35.47	36.31	33.23	5460	1980	3010	1.45962	0.898004	0.667321	0	0	1
1787.66	893.325	(Hex)2 (HexNAc)2 (Deoxyhexose)1 + (Man)3(GlcNAc)2	36	41.47	43.86	40.71	21300	9380	15100	5.69412	4.25418	3.34769	0	1	2
1875.67	937.333	(Hex)2 (HexNAc)1 (Deoxyhexose)1 (NeuAc)1 + (Man)3(GlcNAc)2	37a	37.83	39.96	35.97	3630	1030	4800	0.970407	0.467143	1.06417	1	1	1
			37b	43.52	-	44.86	5480	0	6330	1.46497	0	1.40337	1	1	1
1933.72	966.354	(Hex)2 (HexNAc)2 (Deoxyhexose)2 + (Man)3(GlcNAc)2	38	40.03	42.43	37.94	2590	790	1770	0.692384	0.358295	0.392412	0	2	2
2152.79	1075.89	(Hex)3 (HexNAc)3 (Deoxyhexose)1 + (Man)3(GlcNAc)2	39a	42.57	-	34.08	3980	1490	2460	1.06397	0.675771	0.545386	0	1	3
			39b	46.03	-	41.99	5790	1690	4970	1.54784	0.766478	1.10186	0	1	3
2443.88	1221.44	(Hex)3 (HexNAc)3 (Deoxyhexose)1 (NeuAc)1 + (Man)3(GlcNAc)2	40a	41.83	44.28	42.5	8960	1500	10900	2.39527	0.680306	2.41655	1	1	3
			40b	44.75	-	45.68	1900	0	3980	0.507926	0	0.882372	1	1	3
			40c	47.28	-	46.75	3260	0	6850	0.871495	0	1.51866	1	1	3
2517.92	1258.46	(Hex)4 (HexNAc)4 (Deoxyhexose)1 + (Man)3(GlcNAc)2	41	46.93	-	46.47	2410	0	4290	0.644264	0	0.951099	0	1	4
2734.98	1366.99	(Hex)3 (HexNAc)3 (Deoxyhexose)1 (NeuAc)2 + (Man)3(GlcNAc)2	42a	46.78	-	45.61	1930	0	907	0.515946	0	0.201083	2	1	3
			42b	47.93	-	47.05	6160	0	8390	1.64675	0	1.86008	2	1	3
			42c	50.23	-	48.48	4980	0	11200	1.3313	0	2.48306	2	1	3
			42d	52.16	-	50.51	1990	0	4420	0.531986	0	0.97992	2	1	3
3026.08	1512.53	(Hex)3 (HexNAc)3 (Deoxyhexose)1 (NeuAc)3 + (Man)3(GlcNAc)2	43a	52.38	-	50.32	4620	0	3240	1.23506	0	0.718313	3	1	3
			43b	53.28	-	51.02	10900	0	11900	2.91389	0	2.63825	3	1	3
			43c	54	-	51.71	2530	0	5040	0.676344	0	1.11738	3	1	3
3391.21	1695.1	(Hex)4 (HexNAc)4 (Deoxyhexose)1 (NeuAc)3 + (Man)3(GlcNAc)2	44a	52.63	-	50.32	1800	0	2950	0.481193	0	0.654019	3	1	4
			44b	52.88	-	50.8	3160	0	3920	0.844762	0	0.86907	3	1	4
			44c	53.89	-	51.46	3780	0	4370	1.01051	0	0.968835	3	1	4
3682.3	1840.65	(Hex)4 (HexNAc)4 (Deoxyhexose)1 (NeuAc)4 + (Man)3(GlcNAc)2	45a	53.32	-	51.28	2710	0	3180	0.724463	0	0.705011	4	1	4
			45b	54.64	-	52.38	5320	0	7690	1.42219	0	1.70488	4	1	4
				SUM			374070	220489	451057	100	100	100

## Sheet: B16
			Data	20122404	20122403	20122405	20122404	20122403	20122405	20122404	20122403	20122405
Theoretical mass		Structures	Glycan No.	Retention time (min)			Peak Intensity			%								%
[M-H]-	[M-2H]2-			Ce1	Ce2	Ex1	Ce1	Ce2	Ex1	Ce1	Ce2	Ex1	Sia	Fuc	HexNAc			Ce1	Ce2	Ex1
1235.44	617.216	(Hex)2 + (Man)3(GlcNAc)2	1	0	0	0	0	0	0	0	0	0	Oligomannose				Oligo mannose	9.6214	62.7847	0.626024
1397.49	698.243	(Hex)3 + (Man)3(GlcNAc)2	2	30.38	30.92	29.92	2800	3330	856	0.72732	2.11292	0.626024					Asialo	0.889668	0.583749	0
1559.55	779.269	(Hex)4 + (Man)3(GlcNAc)2	3a	29.41	29.68	0	4610	5550	0	1.19748	3.52153	0					Monosialo	10.528	4.69601	9.09782
			3b	30.45	31.03	0	1630	3090	0	0.423404	1.96064	0					Disialo	23.6067	10.7949	20.887
1721.6	860.296	(Hex)5 + (Man)3(GlcNAc)2	4	29.56	29.93	0	14000	24900	0	3.6366	15.7993	0					Trisialo	32.3657	14.2942	30.6576
1883.65	941.322	(Hex)6 + (Man)3(GlcNAc)2	5	29.81	30.29	0	14000	54700	0	3.6366	34.7077	0					Tetrasialo	22.9885	6.84636	38.7316
2045.71	1022.35	(Hex)7 + (Man)3(GlcNAc)2	6	0	32.1	0	0	7380	0	0	4.68268	0					SUM	100	100	100
1641.6	820.297	(Hex)2 (HexNAc)2 + (Man)3(GlcNAc)2	7	0	0	0	0	0	0	0	0	0	0	0	2
1682.63	840.809	(Hex)1 (HexNAc)3 + (Man)3(GlcNAc)2	8	0	0	0	0	0	0	0	0	0	0	0	3
1729.62	864.304	(Hex)2 (HexNAc)1 (NeuAc)1 + (Man)3(GlcNAc)2	9a	0	0	0	0	0	0	0	0	0	1	0	1			%
			9b	41.04	40.9	40.84	4250	747	1370	1.10397	0.473979	1.00193	1	0	1			Ce1	Ce2	Ex1
1803.65	901.322	(Hex)3 (HexNAc)2 + (Man)3(GlcNAc)2	10	0	0	0	0	0	0	0	0	0	0	0	2		Oligo mannose	9.6214	62.7847	0.626024
1828.68	913.838	(Hex)1 (HexNAc)3 (Deoxyhexose)1 + (Man)3(GlcNAc)2	11	0	0	0	0	0	0	0	0	0	0	1	3		non-fucoyl	35.0672	17.9452	42.5565
1844.68	921.836	(Hex)2 (HexNAc)3 + (Man)3(GlcNAc)2	12	0	0	0	0	0	0	0	0	0	0	0	3		mono-fucosyl	55.3114	19.2701	56.8175
1891.67	945.33	(Hex)3 (HexNAc)1 (NeuAc)1 + (Man)3(GlcNAc)2	13a	0	0	0	0	0	0	0	0	0	1	0	1		di-fucosyl	0	0	0
			13b	43.21	0	43.17	4200	0	1120	1.09098	0	0.819097	1	0	1		SUM	100	100	100
1932.7	965.844	(Hex)2 (HexNAc)2 (NeuAc)1 + (Man)3(GlcNAc)2 = (Hex)1 (HexNAc)2 (Deoxyhexose)1 (NeuGc)1 + (Man)3(GlcNAc)2	14a	37.36	40.45	36.99	2660	974	1410	0.690954	0.618012	1.03118	1	0	2
			14b	44.77	44.72	44.5	12300	1420	4770	3.19501	0.901004	3.48847	1	0	2
1973.72	986.357	(Hex)1 (HexNAc)3 (NeuAc)1 + (Man)3(GlcNAc)2	15	0	0	0	0	0	0	0	0	0	1	0	3			%
2047.76	1023.38	(Hex)2 (HexNAc)4 + (Man)3(GlcNAc)2	16	0	0	0	0	0	0	0	0	0	0	0	4			Ce1	Ce2	Ex1
2078.75	1038.87	(Hex)2 (HexNAc)2 (Deoxyhexose)1 (NeuAc)1 + (Man)3(GlcNAc)2	17a	42.45	0	0	1170	0	0	0.303916	0	0	1	1	2		Oligo mannose	9.6214	62.7847	0.626024
			17b	47.44	50.44	0	3740	2550	0	0.971492	1.618	0	1	1	2		(HexNAc)1	2.19495	0.473979	1.82103
2094.75	1046.87	(Hex)3 (HexNAc)2 (NeuAc)1 + (Man)3(GlcNAc)2 = (Hex)2 (HexNAc)2 (Deoxyhexose)1 (NeuGc)1 + (Man)3(GlcNAc)2	18b	46.59	0	45.98	5690	0	1620	1.47802	0	1.18476	1	0	2		(HexNAc)2	18.4895	12.9294	15.9285
2135.78	1067.38	(Hex)2 (HexNAc)3 (NeuAc)1 + (Man)3(GlcNAc)2	19	0	0	0	0	0	0	0	0	0	1	0	3		(HexNAc)3	27.0368	14.5607	23.0883
2223.79	1111.39	(Hex)2 (HexNAc)2 (NeuAc)2 + (Man)3(GlcNAc)2	20a	0	36.99	37.64	0	871	1050	0	0.552658	0.767903	2	0	2		(HexNAc)4	42.6573	9.25115	58.5362
			20b	44.9	44.45	44.76	1700	2820	1770	0.441587	1.78932	1.29447	2	0	2		(HexNAc)5	0	0	0
			20c	48.18	48.17	48.43	11300	2010	4160	2.93526	1.27536	3.04236	2	0	2		SUM	100	100	100
2240.81	1119.9	(Hex)3 (HexNAc)2 (Deoxyhexose)1 (NeuAc)1 + (Man)3(GlcNAc)2	21b	48.53	48.82	48.61	4970	1710	2150	1.29099	1.08501	1.57237	1	1	2
2281.83	1140.41	(Hex)2 (HexNAc)3 (Deoxyhexose)1 (NeuAc)1 + (Man)3(GlcNAc)2	22	0	0	0	0	0	0	0	0	0	1	1	3
2297.83	1148.41	(Hex)3 (HexNAc)3 (NeuAc)1 + (Man)3(GlcNAc)2	23e	46.27	0	0	1550	0	0	0.402624	0	0	1	0	3
2369.85	1184.42	(Hex)2 (HexNAc)2 (Deoxyhexose)1 (NeuAc)2 + (Man)3(GlcNAc)2	24a	0	0	0	0	0	0	0	0	0	2	1	2
			24b	47.22	47	47.17	3970	872	1570	1.03124	0.553292	1.1482	2	1	2
			24c	50.07	49.96	50.29	21900	6230	3280	5.68868	3.953	2.39878	2	1	2
2426.87	1212.93	(Hex)2 (HexNAc)3 (NeuAc)2 + (Man)3(GlcNAc)2	25	0	0	0	0	0	0	0	0	0	2	0	3
2500.91	1249.95	(Hex)3 (HexNAc)4 (NeuAc)1 + (Man)3(GlcNAc)2	26	0	0	0	0	0	0	0	0	0	1	0	4
2588.92	1293.96	(Hex)3 (HexNAc)3 (NeuAc)2 + (Man)3(GlcNAc)2	27b	46.16	0	45.54	3280	0	2460	0.852003	0	1.79909	2	0	3
			27c	47.15	46.82	47.03	12700	1890	3230	3.29892	1.19922	2.36222	2	0	3
2792	1395.5	(Hex)3 (HexNAc)4 (NeuAc)2 + (Man)3(GlcNAc)2	28	0	0	0	0	0	0	0	0	0	2	0	4
2880.02	1439.51	(Hex)3 (HexNAc)3 (NeuAc)3 + (Man)3(GlcNAc)2	29e	45.74	45.06	0	1460	4070	0	0.379245	2.58245	0	3	0	3
			29a	48.9	48.74	49.14	3960	7160	1840	1.02864	4.54309	1.34566	3	0	3
			29b	49.59	49.26	49.83	8530	2370	3130	2.21573	1.50379	2.28908	3	0	3
2954.05	1476.52	(Hex)4 (HexNAc)4 (NeuAc)2 + (Man)3(GlcNAc)2	30	47.26	0	0	1550	0	0	0.402624	0	0	2	0	4
3157.13	1578.06	(Hex)4 (HexNAc)5 (NeuAc)2 + (Man)3(GlcNAc)2	31	0	0	0	0	0	0	0	0	0	2	0	5
3245.15	1622.07	(Hex)4 (HexNAc)4 (NeuAc)3 + (Man)3(GlcNAc)2	32a	49.11	0	49.25	2860	0	2070	0.742905	0	1.51387	3	0	4
			32b	50.32	0	0	4120	0	0	1.0702	0	0	3	0	4
			32c	51.06	0	0	1210	0	0	0.314306	0	0	3	0	4
3536.25	1767.62	(Hex)4 (HexNAc)4 (NeuAc)4 + (Man)3(GlcNAc)2	33a	49.7	49.34	50.26	10500	2030	5560	2.72745	1.28805	4.06623	4	0	4
			33b	51.1	50.41	51.77	20200	1920	14600	5.24709	1.21826	10.6775	4	0	4
3739.33	1869.16	(Hex)4 (HexNAc)5 (NeuAc)4 + (Man)3(GlcNAc)2	34	0	0	0	0	0	0	0	0	0	4	0	5
1600.57	799.783	(Hex)3 (HexNAc)1 + (Man)3(GlcNAc)2	35	0	0	0	0	0	0	0	0	0	0	0	1
1787.66	893.325	(Hex)2 (HexNAc)2 (Deoxyhexose)1 + (Man)3(GlcNAc)2	36	42.45	42.92	0	1780	920	0	0.462368	0.583749	0	0	1	2
1875.67	937.333	(Hex)2 (HexNAc)1 (Deoxyhexose)1 (NeuAc)1 + (Man)3(GlcNAc)2	37a	0	0	0	0	0	0	0	0	0	1	1	1
			37b	0	0	0	0	0	0	0	0	0	1	1	1
1933.72	966.354	(Hex)2 (HexNAc)2 (Deoxyhexose)2 + (Man)3(GlcNAc)2	38	0	0	0	0	0	0	0	0	0	0	2	2
2152.79	1075.89	(Hex)3 (HexNAc)3 (Deoxyhexose)1 + (Man)3(GlcNAc)2	39a	43.31	0	0	822	0	0	0.21352	0	0	0	1	3
			39b	46.09	0	0	823	0	0	0.21378	0	0	0	1	3
2443.88	1221.44	(Hex)3 (HexNAc)3 (Deoxyhexose)1 (NeuAc)1 + (Man)3(GlcNAc)2	40a	0	0	0	0	0	0	0	0	0	1	1	3
			40b	0	0	0	0	0	0	0	0	0	1	1	3
			40c	0	0	0	0	0	0	0	0	0	1	1	3
2517.92	1258.46	(Hex)4 (HexNAc)4 (Deoxyhexose)1 + (Man)3(GlcNAc)2	41	0	0	0	0	0	0	0	0	0	0	1	4
2734.98	1366.99	(Hex)3 (HexNAc)3 (Deoxyhexose)1 (NeuAc)2 + (Man)3(GlcNAc)2	42a	0	0	0	0	0	0	0	0	0	2	1	3
			42b	47.62	0	47.82	3370	0	1270	0.875382	0	0.928797	2	1	3
			42c	48.71	0	48.9	6460	0	2170	1.67803	0	1.587	2	1	3
			42d	0	0	0	0	0	0	0	0	0	2	1	3
3026.08	1512.53	(Hex)3 (HexNAc)3 (Deoxyhexose)1 (NeuAc)3 + (Man)3(GlcNAc)2	43a	50.32	50.03	50.87	9280	968	3070	2.41055	0.614205	2.2452	3	1	3
			43b	51.1	50.63	51.66	27200	4170	6800	7.06539	2.64591	4.97309	3	1	3
			43c	0	0	0	0	0	0	0	0	0	3	1	3
3391.21	1695.1	(Hex)4 (HexNAc)4 (Deoxyhexose)1 (NeuAc)3 + (Man)3(GlcNAc)2	44a	50.47	0	50.9	5280	0	3000	1.37152	0	2.19401	3	1	4
			44b	51.65	0	52.13	10700	0	3580	2.7794	0	2.61818	3	1	4
			44c	52.06	0	52.77	3030	0	1510	0.787064	0	1.10432	3	1	4
3682.3	1840.65	(Hex)4 (HexNAc)4 (Deoxyhexose)1 (NeuAc)4 + (Man)3(GlcNAc)2	45a	51.14	50.55	51.84	16200	1960	12200	4.20807	1.24364	8.9223	4	1	4
			45b	52.46	51.68	52.88	41600	4880	20600	10.8059	3.09641	15.0655	4	1	4
2750.97	1374.98	(Hex)4 (HexNAc)3 (NeuAc)2 + (Man)3(GlcNAc)2 = (Hex)3 (HexNAc)3 (Deoxyhexose)1 (NeuAc)1 (NeuGc)1 + (Man)3(GlcNAc)2	46a	47.22	0	47.14	1760	0	1200	0.457173	0	0.877604	2	0	3
			46b	47.88	0	48.15	6910	0	2480	1.79492	0	1.81371	2	0	3
2897.03	1448.01	(Hex)4 (HexNAc)3 (Deoxyhexose)1 (NeuAc)2 + (Man)3(GlcNAc)2	47a	48.64	0	48.86	3280	0	1400	0.852003	0	1.02387	2	1	3
			47b	49.62	49.48	49.72	12700	2320	2520	3.29892	1.47206	1.84297	2	1	3
3407.2	1703.1	(Hex)5 (HexNAc)4 (NeuAc)3 + (Man)3(GlcNAc)2	48a	49.37	0	0	2220	0	0	0.576661	0	0	3	0	4
			48b	49.96	0	50.26	2620	0	1060	0.680564	0	0.775216	3	0	4
			48c	50.54	0	51.05	7470	0	3290	1.94039	0	2.4061	3	0	4
3553.26	1776.13	(Hex)5 (HexNAc)4 (Deoxyhexose)1 (NeuAc)3 + (Man)3(GlcNAc)2	49a	50.8	50.52	51.38	9010	1280	3820	2.34041	0.812172	2.7937	3	1	4
			49b	51.36	0	51.92	7350	0	2810	1.90921	0	2.05505	3	1	4
			49c	52.02	51.53	52.49	18300	2510	5940	4.75356	1.59262	4.34414	3	1	4
				SUM			384975	157602	136736	100	100	100
